# Supplementary material for: CDKN1C (p57KIP2) Is a Direct Target of EZH2 and Suppressed by Multiple Epigenetic Mechanisms in Breast Cancer Cells
Source: PLoS One. 2009 Apr 2;4(4):e5011. doi: 10.1371/journal.pone.0005011 (PMC2659786; doi:10.1371/journal.pone.0005011)
Supplement: Table S1 — (0.02 MB XLS) [file pone.0005011.s001.xls]

## Sheet: Sheet1
	Supplementary Table 1.Cox propotional hazards analysis of EZH2 and CDKN1C for breast tumors in Stockholm and Uppsala data set
		Stockholm n=159								Uppsala n=251
		DFS				DMFS				DFS				DMFS
		Hazard ratio		p		Hazard ratio		p		Hazard ratio		p		Hazard ratio		p
	EZH2D+ CDKN1CU *	-1.52179		0.001046		-1.45686		0.001794		-1.00037		0.000344		-1.36007		8.2e-05
	EZH2	0.934693		0.005694		0.83415		0.01928		0.639966		0.002757		0.808983		0.00126
	CDKN1C	-0.988736		0.004227		-1.20416		0.00187		-0.582517		0.006585		-0.794712		0.001666
													*Stockholm n=97; Uppsala n=154
